# Supplementary material for: Germline mutations in cancer-predisposition genes in patients with biliary tract cancer
Source: Oncotarget. 2019 Oct 15;10(57):5949–57. doi: 10.18632/oncotarget.27224 (PMC6800267; doi:10.18632/oncotarget.27224)
Supplement: Supplementary file 2 [file oncotarget-10-5949-s002.xlsx]

## Sheet: Table S3
Supplementary Table 1: Germline mutation classified as benign or variants of unknown significance and clinical characteristics of the patients with those mutations in this study
Patient ID	Gene	Reference sequence	dbSNP Accession Number	Nucleotide change	Amino acid change	Type of mutation	dbSNP	ClinVar	SIFT	PolyPhen2	Previous cancer	Cancer in first- or second- degress relatives	Age at	Sex	Primary organ of tumor *
19	BRCA2	NM_000059	rs397507568	c.10150 C>T	p.Arg3384Ter	Nonsense	VUS	Conflicting	-	-	None	1 breast,	65	M	Gallbladder
												1 lung and
												1 esophageal
1	MSH6	NM_000179	rs63750554	c.3772 C>G	p.Gln1258Glu	Missense	-	VUS	-	Benign	None	None	44	M	IHBD
58	BRCA2	NM_000059	rs587782191	c.7507G>A	p.Val2503Ile	Missense	VUS	VUS	-	Benign	-	1 breast and	51	M	IHBD
												1 lung
58	MLH1	NM_000249	rs63751713	c.1744C>G	p.Leu582Val	Missense	VUS	VUS	-	Benign	-	1 breast and	51	M	IHBD
												1 lung
55	BRCA2	NM_000059	rs11571640	c.964 A>C	p.Lys322Gln	Missense	other	Conflicting	Damaging	Probably damaging	bladder	1 gastric	75	M	IHBD
55	CHEK2	NM_007194	-	c.790 G>T	p.Ala264Ser	Missense	-	-	-	Benign	bladder	1 gastric	75	M	IHBD
40	BRIP1	NM_032043	rs550707862	c.587A>G	p.Asn196Ser	Missense	VUS	Conflicting	-	Benign	gastric	2 gastric	65	M	Ampulla of Vater
39	PMS2	NM_000535	rs63750668	c.1688G>A	p.Arg563Gln	Missense	VUS	Conflicting	-	Benign	-	3 gastric	67	M	Gallbladder
38	MRE11A	NM_005590	rs147771140	c.469A>G	p.Met157Val	Missense	Likely benign	Conflicting	-	Benign	gastric, bladder	-	75	M	IHBD
26	BRCA1	NM_007294	rs80357028	c.5255 C>G	p.Ala1752Gly	Missense	VUS	VUS	-	Benign	-	2 colorectal and 1 liver	64	M	EHBD
24	BRCA1	NM_007294	-	c.2210 C>T	p.Thr737Ile	Missense	-	-	-	Benign	-	2 gastric and	74	F	Gallbladder
												1 thyroid
17	BRIP1	NM_032043	rs201024366	c.1935 +7 T>C	-	Splice	-	-	-	-	-	2 biliary tract	66	F	EHBD
17	MSH6	NM_000179	rs63750753	c.3260 C>A	p.Pro1087His	Missense	Other	VUS	-	Probably damaging	-	2 biliary tract	66	F	EHBD
7	BRIP1	NM_032043	rs140233356	c.2830 C>G	p.Gln944Glu	Missense	VUS	VUS	-	Possibly damaging	-	1 lung,	76	M	EHBD
												1 colorectal,
												1 gastric and
												1 pharyngeal
8	ATM	NM_000051	rs55812024	c.2466 +7 A>G	-	Splice	Benign	Benign	-	-	-	1 gastric and	78	M	IHBD
												1 uterus
2	MSH6	NM_000179	-	c.3801 +4 T>C	-	Splice	-	-	-	-	-	-	48	M	IHBD
16	BRIP1	NM_032043	rs571108955	c.2324 A>G	p.Asn775Ser	Missense	VUS	VUS	-	Probably damaging	-	2 gastric and	72	F	Gallbladder
												1 colorectal
51	BRCA2	NM_000059	-	c.1340C>A	p.Pro447Gln	Missense	-	-	-	Possibly damaging	-	-	43	M	Gallbladder
51	BRIP1	NM_032043	-	c.787C>T	p.Leu263Phe	Missense	-	-	-	Probably damaging	-	-	43	M	Gallbladder
42	BRCA2	NM_000059	rs79456940	c.6325G>A	p.Val2109Ile	Missense	VUS	Conflicting	-	Benign	lung, colorectal	2 colorectal	73	M	EHBD
42	MLH1	NM_000249	rs4986984	c.649C>T	p.Arg217Cys	Missense	VUS	VUS	-	Probably damaging	lung, colorectal	2 colorectal	73	M	EHBD
43	MSH2	NM_000251	-	c.1695A>C	p.Lys565Asn	Missense	-	-	-	Possibly damaging	-	2 breast,	69	F	Gallbladder
												1 prostate,
												1 gastric and
												1 esophageal
43	MSH2	NM_000251	-	c.942 +3_+4 delAA	-	Splice	-	-	-	-	-	2 breast,	69	F	Gallbladder
												1 prostate,
												1 gastric and
												1 esophageal
6	PALB2	NM_024675	rs201657283	c.3307 G>A	p.Val1103Met	Missense	VUS	VUS	-	Possibly damaging	gastric	1 lung and	69	M	EHBD
												1 liver
52	MSH6	NM_000179	rs545466048	c.4002-10 T>A	-	Splice	VUS	VUS	-	-	colorectal	1 biliary tract and 1 uterus	73	M	IHBD
23	MUTYH	NM_001128425	rs533899702	c.554G>A	p.Arg185Gln	Missense	-	-	-	-	-	1 biliary tract	59	M	Gallbladder
13	MSH6	NM_000179	rs545466048	c.4002 -10 T>A	-	Splice	VUS	VUS	-	-	prostate	1 breast	74	M	Gallbladder
46	MSH6	NM_000179	rs63750065	c.1190 A>G	p.Tyr397Cys	Missense	VUS	VUS	-	Probably damaging	-	1 gastric and	76	F	IHBD
												1 lung
4	CDH1	NM_004360	rs116093741	c.1018 A>G	p.Thr340Ala	Missense	VUS	Conflicting	-	Benign	None	1 gastric,	62	M	Gallbladder
												1 colorectal and
												1 lung
10	TP53	NM_000546	rs201382018	c.31G>C	p.Glu11Gln	Missense	VUS	VUS	-	Probably damaging	uterus	1 gastric	68	F	Gallbladder
10	BRCA1	NM_007294	rs80356909	c.4729T>C	p.Ser1577Pro	Missense	Other	Conflicting	-	Benign	uterus	1 gastric	68	F	Gallbladder
31	RAD50	NM_005732	-	c.3380C>T	p.Thr1127Ile	Missense	-	-	-	-	-	1 uterus and	65	M	EHBD
												1 ovarian
14	BRIP1	NM_032043	-	c.409 A>G	p.Lys137Glu	Missense	-	-	-	Probably damaging	-	1 biliary tract	45	M	Ampulla of Vater
												and 1 lung
33	MUTYH	NM_001128425	-	c.1541C>A	p.Ser514Tyr	Missense	-	-	-	-	-	1 biliary tract and 1 gastric	65	M	EHBD
15	BRCA2	NM_000059	-	c.3184 C>T	p.Pro1062Ser	Missense	-	-	-	Benign	colorectal	1 biliary tract and 1 lung	59	M	EHBD
18	BRIP1	NM_032043	rs200062099	c.1442 G>A	p.Gly481Asp	Missense	VUS	VUS	-	Probably damaging	-	-	26	M	IHBD
12	MSH6	NM_000179	rs201096652	c.1937A>G	p.Lys646Arg	Missense	-	-	-	Benign	gastric, esophagus	1 colorectal	67	M	Ampulla of Vater
49	PALB2	NM_024675	-	c.1379A>G	p.Gln460Arg	Missense	VUS	VUS	-	Benign	-	1 breast and	76	M	EHBD
												1 gastric
57	MLH1	NM_000249	rs63751713	c.1744C>G	p.Leu582Val	Missense	VUS	VUS	-	Benign	-	1 breast	55	F	IHBD
50	BARD1	NM_000465	rs16852741	c.556 A>G	p.Ser186Gly	Missense	-	-	-	Benign	-	-	48	F	Gallbladder
20	RAD50	NM_005732	rs549559726	c.2209 C>G	p.Gln737Glu	Missense	VUS	VUS	-	Benign	-	1 gastric	48	M	Gallbladder
45	PALB2	NM_024675	rs571063157	c.734 C>T	p.Ala245Val	Missense	VUS	VUS	-	Benign	-	1 pancreatic,	64	F	IHBD
												1 lung, 1 uterus and
												1 pharyngeal
60	BRCA2	NM_000059	rs80358423	c.1343G>A	p.Arg448His	Missense	VUS	VUS	-	Benign	-	1 biliary tract	58	M	EHBD
73	MSH2	NM_000251	-	c.959 C>T	p.Thr320Ile	Missense	-	-	-	Benign	-	1 gastric,	67	F	IHBD
												1 uterus and
												1 renal
75	BRCA1	NM_007294	rs80357272	c.3448C>T	p.Pro1150Ser	Missense	VUS	VUS	-	Probably damaging	-	2 colorectal	72	M	EHBD
75	MSH2	NM_000251	rs63751260	c.118 G>A	p.Gly40Ser	Missense	VUS	VUS	-	Benign	-	2 colorectal	72	M	EHBD
75	MSH6	NM_000179	rs587778531	c.1063G>A	p.Gly355Ser	Missense	VUS	VUS	-	Benign	-	2 colorectal	72	M	EHBD
78	BRCA2	NM_000059	rs55794205	c.6322 C>T	p.Arg2108Cys	Missense	Other	Conflicting	-	Benign	-	2 gastric and	60	F	Gallbladder
												1 ovarian
78	NBN	NM_002485	rs182756889	c.505 C>T	p.Arg169Cys	Missense	VUS	VUS	-	Benign	-	2 gastric and	60	F	Gallbladder
												1 ovarian
72	PMS1	NM_000534	-	c.830 G>A	p.Arg277Gln	Missense	-	-	-	Probably damaging	-	2 gastric and	62	M	EHBD
												1 liver
72	MLH1	NM_000249	rs63751713	c.1744C>G	p.Leu582Val	Missense	VUS	VUS	-	Benign	-	2 gastric and	62	M	EHBD
												1 liver
64	BRCA2	NM_000059	rs80358762	c.53 G>A	p.Arg18His	Missense	VUS	Benign	-	Probably damaging	-	1 colorectal	49	F	IHBD
64	RAD50	NM_005732	rs549559726	c.2209 C>G	p.Gln737Glu	Missense	VUS	VUS	-	Benign	-	1 colorectal	49	F	IHBD
80	BRCA2	NM_000059	rs80358457	c.1744A>C	p.Thr582Pro	Missense	VUS	Benign	-	Probably damaging	-	1 pancreatic	73	M	EHBD
												and 1 gastric
77	ATM	NM_000051	rs201773026	c.125 A>G	p.His42Arg	Missense	Other	Likely benign	-	Benign	-	1 pancreatic	66	M	IHBD
												and 1 uterus
77	ATM	NM_000051	rs55870064	c.4949A>G	p.Asn1650Ser	Missense	Other	Benign	Tolerated	Benign	-	1 pancreatic	66	M	IHBD
												and 1 uterus
77	MSH6	NM_000179	rs545466048	c.4002-10T>A	-	Splice	VUS	VUS	-	-	-	1 pancreatic	66	M	IHBD
												and 1 uterus
65	ATM	NM_000051	rs3218708	c.2804 C>G	p.Thr935Arg	Missense	VUS	VUS	-	Benign	-	1 ovarian	75	F	Ampulla of Vater
67	STK11	NM_000455	-	c.1062_1063 insGACATCGAGGAT	p.Glu357_Ile360 dup	Insertion	-	-	-	-	-	2 pancreatic	78	M	EHBD
												and 1 lung
71	MSH2	NM_000251	-	c.266 T>C	p.Val89Ala	Missense	-	-	-	Benign	-	1 biliary tract	64	M	EHBD
												and 1 liver
69	BRIP1	NM_032043	rs550707862	c.587 A>G	p.Asn196Ser	Missense	VUS	Conflicting	-	Benign	-	1 prostate and	49	F	Gallbladder
												1 liver
79	BRCA2	NM_000059	rs11571640	c.964 A>C	p.Lys322Gln	Missense	Other	Conflicting	Damaging	Probably damaging	-	1 biliary tract	63	M	Gallbladder
74	PALB2	NM_024675	-	c.718 C>A	p.Pro240Thr	Missense	-	-	-	Benign	-	2 colorectal,	81	F	Gallbladder
												1 gastric and
												1 prostate
63	TP53	NM_000546	rs201753350	c.91 G>A	p.Val31Ile	Missense	VUS	Conflicting	-	Benign	-	-	44	F	Gallbladder
* EHBD: extrahepatic bile duct, IHBD: intrahepatic bile duct
